# Supplementary material for: New Biological Insights Into How Deforestation in Amazonia Affects Soil Microbial Communities Using Metagenomics and Metagenome-Assembled Genomes
Source: Front Microbiol. 2018 Jul 23;9:1635. doi: 10.3389/fmicb.2018.01635 (PMC6064768; doi:10.3389/fmicb.2018.01635)
Supplement: Supplementary file 10 [file Table_4.XLSX]

## Sheet: TABLE S4
Supplemental Table 4: Raw organismal annotation counts for bacterial and archaeal phyla in the 5 rainforest and 5 pasture metagenomes. Annotations are based on the MG-RAST M5RNA database (Wilkes et al. 2012). Their signficance (p<0.05*, 0.01**, 0.001***) was determined using DESeq2 (Love et al. 2014).
Phylum	Forest_A001	Forest_A01	Forest_A1	Forest_A10	Forest_A100	Pasture_A001	Pasture_A01	Pasture_A1	Pasture_A10	Pasture_A100	Forest Avg	Pasture Avg	Standard Dev Forest	Standard Dev Pasture
Acidobacteria	10360	14245	16801	23336	21316	18060	19797	15798	15564	12709	17211.6	16385.6	5250.43	2691.61
Actinobacteria***	31260	32011	41300	41010	42969	45455	52549	60002	62752	51879	37710	54527.4	5601.7	6907.46
Aquificae***	305	315	393	204	229	141	125	129	139	192	289.2	145.2	75.1212	27.0037
Bacteroidetes	2157	3736	1918	5724	1674	3797	4442	3230	5216	3122	3041.8	3961.4	1702.41	876.294
Chlamydiae	2566	2398	2836	2764	2388	2488	2890	1773	3297	1787	2590.4	2447	205.569	672.738
Chlorobi	405	323	295	341	367	279	393	297	322	245	346.2	307.2	42.0619	55.5626
Chloroflexi	932	1629	2743	1647	1570	2267	2411	2117	2478	2016	1704.2	2257.8	652.368	193.865
Chrysiogenetes	0	0	0	0	0	0	0	0	2	0	0	0.4	0	0.894427
Cyanobacteria	1910	728	804	766	680	775	917	885	1017	694	977.6	857.6	523.246	125.773
Deferribacteres	96	211	199	241	217	115	159	120	167	119	192.8	136	56.2334	24.8797
Deinococcus-Thermus	297	157	209	152	138	145	133	125	153	176	190.6	146.4	65.2786	19.7434
Dictyoglomi	77	69	58	52	66	59	66	58	90	49	64.4	64.4	9.71082	15.5338
Elusimicrobia	590	679	938	496	404	866	883	949	892	1144	621.4	946.8	204.65	114.559
Fibrobacteres	463	98	99	105	122	58	70	77	113	44	177.4	72.4	159.945	25.9287
Firmicutes***	22662	12692	19820	16871	21727	43946	43451	89777	64737	49089	18754.4	58200	4047.87	19644.1
Fusobacteria***	235	219	271	200	172	123	133	136	148	104	219.4	128.8	37.1793	16.4833
Gemmatimonadetes***	961	1212	1086	1675	863	384	555	824	647	392	1159.4	560.4	316.707	184.722
Lentisphaerae*	101	47	29	54	27	20	27	19	33	13	51.6	22.4	29.9299	7.73305
Nitrospirae***	1242	2152	2278	1491	1528	436	424	397	385	389	1738.2	406.2	451.143	22.5544
Planctomycetes***	4553	6796	5673	7448	5527	9109	10551	8205	9635	7232	5999.4	8946.4	1135.21	1281.03
Poribacteria	3	12	3	8	5	8	4	7	7	7	6.2	6.6	3.83406	1.51658
Proteobacteria	73513	69711	66514	88881	79213	68706	86340	73142	85816	62749	75566.4	75350.6	8817.94	10465.7
Spirochaetes	793	394	353	559	318	414	446	578	558	311	483.4	461.4	196.164	109.58
Synergistetes	60	145	156	92	157	89	103	85	102	99	122	95.6	43.7436	8.11172
Tenericutes***	482	657	707	646	483	1461	1408	2209	1853	1482	595	1682.6	105.24	343.105
Thermodesulfobacteria	503	15	13	18	8	9	16	18	14	10	111.4	13.4	218.941	3.84708
Thermotogae	181	248	258	307	341	257	336	269	308	261	267	286.2	61.0614	34.4195
unclassified_derived_bacteria	19288	37927	35946	45883	42107	33695	42579	36948	42143	31825	36230.2	37438	10219	4856
Verrucomicrobia	7318	15018	15418	14314	11291	15249	15667	12469	13310	12773	12671.8	13893.6	3402.68	1466.96
Crenarchaeota***	475	542	1115	614	712	4	28	0	6	4	691.6	8.4	252.488	11.1714
Euryarchaeota	88	50	72	70	37	69	67	89	109	169	63.4	100.6	19.995	41.8665
Korarchaeota*	5	2	9	0	5	0	0	0	0	0	4.2	0	3.42053	0
Thaumarchaeota***	1074	1436	2224	1716	1510	1	27	5	5	1	1592	7.8	422.547	10.9179
unclassified derived from Archaea*	3	7	6	5	8	7	10	22	16	28	5.8	16.6	1.92354	8.59069
Wilkes A, Harrison T, Wilkening J, Field D, Glass EM, Kyrpides N, Mavrommatis K, Meyer F. 2012. The M5nr: a novel non-redundant database containing protein sequences and annotations from multiple sources and associated tools. BMC Bioinformatics 13:141. https://doi.org/10.1186/1471-2105-13-141
Love MI, Huber W, Anders S. 2014. Moderated estimation of fold change and dispersion for RNA-seq data with DESeq2. Genome Biol 15:550. https://doi.org/10.1186/s13059-014-0550-8
