# Supplementary material for: New Biological Insights Into How Deforestation in Amazonia Affects Soil Microbial Communities Using Metagenomics and Metagenome-Assembled Genomes
Source: Front Microbiol. 2018 Jul 23;9:1635. doi: 10.3389/fmicb.2018.01635 (PMC6064768; doi:10.3389/fmicb.2018.01635)
Supplement: Supplementary file 16 [file Table_10.XLSX]

## Sheet: Sheet1
Supplemental Table 10: Extended legend for the box numbers found in Figure 5 describing the transporters, secretion systems, and electron transport chain complexes associated with the cell wall.
Nr. in Figure 5		Cell Wall Components
1		Ferric iron ABC transporter
2		Ferric hydroxyanate ABC transporter
3		Vitamin B12 ABC transporter
4		Nitrate ABC transporter
5		Maltodextrin/maltose ABC transporter
6		Nucleoside ABC transporter
7		Urea ABC transporter
8		Polyols ABC transporter
9		Methionine ABC transporter
10		Pyrimidine ABC transporter
11		Dipeptide ABC transporter
12		Fructose ABC transporter
13		Oligopeptide ABC transporter
14		Alkylphosphonate ABC transporter
15		Branched-chain amino acid ABC transporter
16		Glucose-3-phosphate ABC transporter
17		Spermidine/putrescine ABC import
18		Lipopolysaccharide ABC transporter
19		Glycerol-3-phosphate ABC transporter
20		Tungstate ABC transport
21		Hydroxymethylpyrimidine ABC transporter
22		Cyanate ABC transporter
23		N-acetyl-D-glucosamine ABC transport
24		Organosulfonate ABC transport
25		Tad Type II/IV secretion system
26		Tat secretion system
27		Glutathione transporter
28		Formate efflux
29		Phosphate (Na+ dependent) transporter
30		NanT sialic acid transporter
31		Magnesium (2+) MgtC transporter
32		Magnesium (2+) MgtA transporter
33		Magnesium and cobalt efflux CorC
34		Nickel/cobalt HoxN/HupN/NixA efflux system
35		Nickel UreH transporter
36		Copper YcnLKI/CupF/CopCD transporters
37		TolAB group A colicin uptake
38		TRAP-type-C4-dicarboxylate transport
39		sulfate transporter CysTP
40		Znu Zinc transporter
41		Ammonium transporter
42		Lead, cadmium, zinc, mercury transporting ATPase
43		Tricarboxylate transport
44		Low affinity inorganic phosphate transporter
45		Molybdenum transport system (Mod)
46		Biopolymer transport protein ExbD/TolR
47		Benzoate transport
48		Ferrous iron transport
49		Kef-type K+ transport system
50		Glutamate transport
51		Taurine transport system
52		High-affinity leucine specific transport system (Liv)
53		L-proline/glycine betain transporter (ProP)
54		Short chain fatty acid transport
55		Nitrite transporter
56		Folate transporter
57		Anaerobic C4-dicarboxylate transporter DcuC
58		Aerobic C4-dicarboxylate transporter
59		Complex I NADH dehydrogenase
60		Complex IV cytochrome c oxidase
61		Complex V ATP synthase
62		Cytochrome d oxidase
63		RND multi-drug efflux acriflavin resistance
64		Drug/metabolite transporter superfamily
